# Supplementary material for: Short-chain fatty acids promote the effect of environmental signals on the gut microbiome and metabolome in mice
Source: Commun Biol. 2022 May 31;5:517. doi: 10.1038/s42003-022-03468-9 (PMC9156677; doi:10.1038/s42003-022-03468-9)
Supplement: Supplementary file 3 — Supplementary Data 1 [file 42003_2022_3468_MOESM3_ESM.xlsx]

## Sheet: summary_PVAL
Group	Mean EE_t2_Stool	Mean SE_t2_Stool	SEM EE_t2_Stool	SEM SE_t2_Stool	P_KW	Padj_KW	P_MW EE_t2_Stool vs SE_t2_Stool	Padj_MW EE_t2_Stool vs SE_t2_Stool
Absiella_dolichum	0.0846391	0.0229855	0.0281039	0.00780459	0.0847672	0.0645387	0.0919177	0.0699828
Absiella_tortuosum	0.340865	0.162641	0.116196	0.0465913	0.315343	0.168729	0.334317	0.191194
Acetatifactor_muris	1.34923	0.821001	1.20226	0.673176	0.20061	0.124452	0.216029	0.134018
Acetobacteroides_hydrogenigenes	0	0.00677044	0	0.00526106	0.146793	0.0993448	0.168078	0.112612
Acutalibacter_muris	0.0188213	0.267312	0.0105328	0.0549172	0.000112545	0.000279279	0.00013173	0.000326885
Agathobacter_ruminis	0.00283326	0.0686751	0.00283326	0.0210318	0.0055553	0.00775427	0.00632814	0.00883302
Agathobaculum_desmolans	0.13715	0.10636	0.0576106	0.0567732	0.15371	0.102986	0.165465	0.112612
Akkermansia_muciniphila	0	0.049972	0	0.0177504	0.00190626	0.00302237	0.00221254	0.00344745
Alistipes_obesi	0	0	0	0	0	0	0	0
Alistipes_putredinis	0.00132125	3.69536	0.00132125	0.813079	7.41269e-05	0.00019866	8.74499e-05	0.000234366
Alistipes_senegalensis	2.61953	0.00380676	0.329496	0.00380676	7.4127e-05	0.00019866	8.74499e-05	0.000234366
Alkalibacter_saccharofermentans	0	0	0	0	1e-11	3.35e-10	1e-11	3.35e-10
Anaerocolumna_aminovalerica	0.533747	4.53226	0.126906	0.614531	0.000157052	0.000362845	0.000182672	0.000422035
Anaerocolumna_jejuensis	0.002114	0.217225	0.002114	0.153037	0.0912338	0.0686816	0.101161	0.0753088
Anaerofilum_pentosovorans	0.00854665	0.0115275	0.00613034	0.00275458	0.136376	0.0993175	0.147603	0.107494
Anaerofustis_stercorihominis	0.0715656	0.00505759	0.0471076	0.00384964	0.191974	0.124037	0.208333	0.132501
Anaeromassilibacillus_senegalensis	0	0.00213424	0	0.00148325	0.146793	0.0993448	0.168078	0.112612
Anaeroplasma_abactoclasticum	3.7158	0.621261	1.26692	0.264074	0.0256924	0.0260817	0.028306	0.0287349
Anaerosalibacter_massiliensis	0.329888	0.108709	0.263663	0.0458816	0.232284	0.141482	0.249389	0.1519
Anaerostipes_butyraticus	0.176337	0.372256	0.0651054	0.0992085	0.0931253	0.0693266	0.100987	0.0753088
Anaerostipes_caccae	0	0	0	0	2e-11	4.46667e-10	2e-11	4.46667e-10
Anaerostipes_hadrus	0.100891	0.214746	0.0581633	0.0993601	0.370321	0.190858	0.393542	0.202826
Anaerotignum_aminivorans	0.347284	0.758162	0.0949671	0.139944	0.0311456	0.0298108	0.0342262	0.0331629
Anaerotignum_propionicum	0.0970843	0.0962918	0.050791	0.011499	0.0485131	0.0416715	0.0530018	0.0455271
Anaerotruncus_colihominis	0	0.00440414	0	0.0029431	0.146793	0.0993448	0.168078	0.112612
Anaerotruncus_rubiinfantis	0.151465	0.244313	0.0390177	0.051685	0.173617	0.114043	0.185877	0.122096
Bacteroides_acidifaciens	0	0.28875	0	0.191842	0.013002	0.0140563	0.0149314	0.0161355
Bacteroides_gallinaceum	0.402322	0.00917023	0.0657734	0.00917023	7.4127e-05	0.00019866	8.74499e-05	0.000234366
Bacteroides_mediterraneensis	2.85069	1.01627	0.55306	0.319097	0.0233422	0.0240604	0.0257481	0.0265403
Bariatricus_massiliensis	0.140949	0.196624	0.0576818	0.0499296	0.195371	0.124037	0.208838	0.132501
Barnesiella_intestinihominis	3.1578	0.590978	0.756797	0.083622	0.000669729	0.00124644	0.000768539	0.00143034
Barnesiella_viscericola	0.224357	0.155319	0.046847	0.0383757	0.272856	0.164697	0.289737	0.174886
Beduini_massiliensis	0.161092	0	0.0817052	0	0.00190626	0.00302237	0.00221254	0.00344745
Bifidobacterium_pseudolongum	0.000726929	0	0.000726929	0	0.317311	0.168729	0.36812	0.191194
Blautia_hominis	0	0.0184265	0	0.00740652	0.013002	0.0140563	0.0149314	0.0161355
Breznakia_blatticola	0.00877909	0	0.00659634	0	0.146793	0.0993448	0.168078	0.112612
Breznakia_pachnodae	0.0915481	0.0129284	0.0263577	0.00605353	0.00259345	0.00386135	0.00294327	0.0043822
Butyricicoccus_faecihominis	1.46527	1.3718	0.428465	0.338758	0.820596	0.389929	0.850107	0.403951
Butyricimonas_paravirosa	0	0.0243467	0	0.0126459	0.0681574	0.0526234	0.0778725	0.0599708
Catabacter_hongkongensis	2.67943	0.116403	1.05444	0.0572536	0.00113235	0.00203124	0.00129295	0.00231846
Christensenella_timonensis	0	0.00191314	0	0.00191314	0.317311	0.168729	0.36812	0.191194
Chroococcidiopsis_thermalis	0	0	0	0	3e-11	5.025e-10	3e-11	5.025e-10
Clostridium_aestuarii	0	0.05821	0	0.0221437	0.013002	0.0140563	0.0149314	0.0161355
Clostridium_aldenense	0	0.00919691	0	0.00727201	0.0681574	0.0526234	0.0778725	0.0599708
Clostridium_cocleatum	0.00609459	0	0.00319184	0	0.0681574	0.0526234	0.0778725	0.0599708
Clostridium_colinum	0.00184975	0	0.00184975	0	0.317311	0.168729	0.36812	0.191194
Clostridium_herbivorans	0.175322	0.00935314	0.0968331	0.00935314	0.045098	0.0392411	0.0503309	0.0437944
Clostridium_innocuum	0.0163019	0.017159	0.0139424	0.0105679	0.619371	0.302904	0.654826	0.320243
Clostridium_kluyveri	0.220482	0.000519103	0.0478894	0.000519103	0.000325373	0.000660606	0.000379666	0.000770837
Clostridium_leptum	0.0335549	0.11623	0.0156407	0.0435849	0.197523	0.124037	0.211449	0.132501
Clostridium_sphenoides	0	0.182834	0	0.0806747	0.013002	0.0140563	0.0149314	0.0161355
Clostridium_viride	0.176342	0.121968	0.0204503	0.012121	0.04125	0.036447	0.0451546	0.0403381
Cohaesibacter_haloalkalitolerans	0	0.0687516	0	0.0240366	0.013002	0.0140563	0.0149314	0.0161355
Colidextribacter_massiliensis	0	0.001488	0	0.001488	0.317311	0.168729	0.36812	0.191194
Comamonas_jiangduensis	0	0.013862	0	0.00938924	0.0681574	0.0526234	0.0778725	0.0599708
Culturomica_massiliensis	0.00412598	0	0.00412598	0	0.317311	0.168729	0.36812	0.191194
Cuneatibacter_caecimuris	0.0447321	0.284715	0.0202267	0.0730315	0.00179092	0.00302237	0.00203693	0.00344745
Desulfonatronum_lacustre	0	0.362418	0	0.129981	0.013002	0.0140563	0.0149314	0.0161355
Desulfovibrio_longreachensis	0	0	0	0	4e-11	5.36e-10	4e-11	5.36e-10
Desulfovibrio_simplex	0	0	0	0	5e-11	5.58333e-10	5e-11	5.58333e-10
Dethiosulfovibrio_acidaminovorans	0	0.00526621	0	0.00526621	0.317311	0.168729	0.36812	0.191194
Dorea_longicatena	0.0105285	0.0204563	0.0105285	0.0137746	0.543195	0.272372	0.584249	0.292124
Dubosiella_newyorkensis	0	0	0	0	6e-11	5.74286e-10	6e-11	5.74286e-10
Dysgonomonas_capnocytophagoides	3.31325	1.88813	0.498249	0.328196	0.0283655	0.0279484	0.031209	0.0307501
Eggerthella_timonensis	0.00396374	0.00163987	0.00396374	0.00109532	0.62669	0.304263	0.670405	0.323423
Enterobacter_asburiae	0.00328793	0	0.00328793	0	0.317311	0.168729	0.36812	0.191194
Enterobacter_cloacae	0.0570931	0	0.0140837	0	0.000642885	0.00123067	0.000751179	0.00143034
Ercella_succinigenes	0	0.00138427	0	0.00138427	0.317311	0.168729	0.36812	0.191194
Erysipelothrix_tonsillarum	0.00164763	0.00163752	0.00164763	0.00163752	0.942166	0.435346	1	0.462069
Escherichia_fergusonii	0	0.00267543	0	0.00178497	0.146793	0.0993448	0.168078	0.112612
Eubacterium_coprostanoligenes	0.436732	0.00873411	0.316099	0.00447664	0.329219	0.17099	0.351679	0.191194
Eubacterium_eligens	0.0036995	0	0.0036995	0	0.317311	0.168729	0.36812	0.191194
Eubacterium_hallii	0.00502074	0.271272	0.00502074	0.125265	0.0359992	0.0330404	0.0403315	0.0370165
Eubacterium_ramulus	0.0133297	0	0.00894843	0	0.146793	0.0993448	0.168078	0.112612
Faecalicatena_orotica	0.0173191	0.0126304	0.0106464	0.00573409	0.929321	0.435346	0.964626	0.45125
Flavobacterium_phocarum	0	0.120661	0	0.055802	0.013002	0.0140563	0.0149314	0.0161355
Flavonifractor_plautii	0.0766104	0.105508	0.0343128	0.0487532	0.730294	0.349498	0.759277	0.363368
Flintibacter_butyricus	0.475087	1.72852	0.103038	0.152734	0.000285118	0.000596966	0.000329839	0.000690599
Gemmiger_formicilis	0	0.0174031	0	0.00804417	0.013002	0.0140563	0.0149314	0.0161355
Gordonibacter_pamelaeae	0	0.000982511	0	0.000982511	0.317311	0.168729	0.36812	0.191194
Harryflintia_acetispora	0	0.00397374	0	0.0021499	0.0681574	0.0526234	0.0778725	0.0599708
Hathewaya_proteolytica	0.386704	0.131254	0.127008	0.0620701	0.197072	0.124037	0.21057	0.132501
Helicobacter_macacae	0	0.173918	0	0.173918	0.317311	0.168729	0.36812	0.191194
Herbinix_hemicellulosilytica	0.00713474	0.942701	0.00713474	0.191506	7.4127e-05	0.00019866	8.74499e-05	0.000234366
Herbinix_luporum	8.29041	7.1412	2.8061	1.60163	0.939743	0.435346	0.96985	0.45125
Holdemanella_biformis	0.0525266	0.0227772	0.0249088	0.0131138	0.214537	0.131872	0.230212	0.141507
Hungateiclostridium_thermocellum	0	0	0	0	7e-11	5.8625e-10	7e-11	5.8625e-10
Hydrogenoanaerobacterium_saccharovorans	0.026707	0.103453	0.0132439	0.0220292	0.006866	0.00938821	0.00770671	0.0105377
Ihubacter_massiliensis	0	0.00623783	0	0.00375087	0.0681574	0.0526234	0.0778725	0.0599708
Intestinimonas_butyriciproducens	0.0772707	0.0585641	0.0266937	0.0212314	0.643064	0.309966	0.670982	0.323423
Kineothrix_alysoides	4.82426	20.1663	1.02006	2.27087	0.000212183	0.000458589	0.000246128	0.000531954
Lachnoanaerobaculum_umeaense	1.56022	3.38831	0.513225	0.937001	0.198089	0.124037	0.211606	0.132501
Lactobacillus_johnsonii	0.355968	0.023084	0.142723	0.00624225	0.00315145	0.00459015	0.00356016	0.00518545
Lactobacillus_reuteri	0	0	0	0	8e-11	5.95556e-10	8e-11	5.95556e-10
Longibaculum_muris	0.00604236	0.011876	0.00403797	0.00641103	0.401596	0.205396	0.428258	0.219033
Longicatena_caecimuris	0.00754106	0	0.00445524	0	0.0681574	0.0526234	0.0778725	0.0599708
Magnetococcus_marinus	0	0.00525774	0	0.00396591	0.146793	0.0993448	0.168078	0.112612
Marvinbryantia_formatexigens	0.607194	2.86836	0.213578	0.886402	0.00193973	0.00302237	0.00220222	0.00344745
Micropruina_glycogenica	0	0.440792	0	0.166559	0.013002	0.0140563	0.0149314	0.0161355
Mobilisporobacter_senegalensis	0	0.00684607	0	0.00684607	0.317311	0.168729	0.36812	0.191194
Moryella_indoligenes	0.0928675	0.161648	0.0571461	0.0719447	0.326498	0.170901	0.347971	0.191194
Mucispirillum_schaedleri	0	0	0	0	9e-11	6.03e-10	9e-11	6.03e-10
Muribaculum_intestinale	17.2763	15.21	0.987226	1.29042	0.325751	0.170901	0.344704	0.191194
Murimonas_intestini	0.0256424	0.404913	0.018993	0.145548	0.00199581	0.00303907	0.00227906	0.00347039
Negativibacillus_massiliensis	0	0	0	0	1e-10	6.09091e-10	1e-10	6.09091e-10
Neglecta_timonensis	0.0393795	0.00276855	0.0133936	0.00276855	0.0130073	0.0140563	0.014719	0.0161355
Olsenella_scatoligenes	0	0	0	0	1.1e-10	6.14167e-10	1.1e-10	6.14167e-10
Oscillibacter_ruminantium	0.0246771	2.7172	0.0154702	0.628942	0.000112545	0.000279279	0.00013173	0.000326885
Oscillibacter_valericigenes	0.378833	3.05593	0.0833129	0.376693	0.000157052	0.000362845	0.000182672	0.000422035
Paludicola_psychrotolerans	0	0.103696	0	0.0331776	0.000642885	0.00123067	0.000751179	0.00143034
Parabacteroides_chartae	0	0.0234125	0	0.00644247	0.00190626	0.00302237	0.00221254	0.00344745
Parabacteroides_distasonis	19.7385	11.9035	2.3122	1.2262	0.0191099	0.0203233	0.0211339	0.0224758
Parabacteroides_gordonii	0	0.229113	0	0.117974	0.013002	0.0140563	0.0149314	0.0161355
Parasutterella_excrementihominis	10.0669	0.980919	1.43359	0.169748	0.000212183	0.000458589	0.000246128	0.000531954
Peptoanaerobacter_stomatis	0.0338933	1.51803	0.0300213	0.540235	0.0103141	0.0138209	0.0116113	0.0155591
Peptoniphilus_phoceensis	0.323354	0.00895255	0.181268	0.00895255	0.0211011	0.0220902	0.0237084	0.0248197
Phocea_massiliensis	0.0743797	0.134456	0.0477141	0.133368	0.619371	0.302904	0.654826	0.320243
Porphyromonas_crevioricanis	0	0	0	0	1.2e-10	6.18462e-10	1.2e-10	6.18462e-10
Prevotella_dentalis	0	0	0	0	1.3e-10	6.22143e-10	1.3e-10	6.22143e-10
Prevotellamassilia_timonensis	0	1.00889	0	0.497972	0.013002	0.0140563	0.0149314	0.0161355
Propionibacterium_namnetense	0.00274605	0.00549809	0.00274605	0.00327602	0.304305	0.168729	0.330464	0.191194
Pseudoclostridium_thermosuccinogenes	7.09569	2.63674	0.797859	0.604934	0.00115205	0.00203124	0.00131494	0.00231846
Pseudoflavonifractor_capillosus	0	0.0700675	0	0.0236808	0.00517529	0.00737755	0.00597196	0.00851322
Pseudoflavonifractor_phocaeensis	0.509032	0.520079	0.179476	0.101812	0.596563	0.296072	0.623046	0.309215
Pseudomonas_helleri	0.0226365	0.0680067	0.00900376	0.0327602	0.099545	0.0732914	0.107669	0.0792727
Risungbinella_pyongyangensis	0	0	0	0	1.4e-10	6.25333e-10	1.4e-10	6.25333e-10
Robinsoniella_peoriensis	0.0061789	0.0621805	0.0061789	0.0245747	0.0359992	0.0330404	0.0403315	0.0370165
Roseburia_hominis	0	0.0237616	0	0.0125211	0.0681574	0.0526234	0.0778725	0.0599708
Roseburia_intestinalis	0.00132125	0.0182961	0.00132125	0.0122642	0.465643	0.236349	0.503631	0.255631
Ruminiclostridium_sufflavum	0.0129846	0.041641	0.00714084	0.00962198	0.0264816	0.0264816	0.0292983	0.0292983
Ruminococcus_faecis	0.0078964	0.079912	0.0078964	0.0535178	0.0413429	0.036447	0.0459638	0.0405208
Ruminococcus_gnavus	0.244307	0.581141	0.0726709	0.289817	0.544744	0.272372	0.57017	0.287228
Ruthenibacterium_lactatiformans	0.0414117	0.0924245	0.0126504	0.0186954	0.0319518	0.0301517	0.0351428	0.0331629
Saccharofermentans_acetigenes	0	0.129113	0	0.0686355	0.0305705	0.0296844	0.0349831	0.0331629
Selenomonas_infelix	0.032733	0.00750631	0.0155958	0.00393406	0.159191	0.105602	0.17221	0.114238
Selenomonas_ruminantium	0.125389	0.192476	0.0170346	0.0269377	0.04125	0.036447	0.0451546	0.0403381
Serratia_liquefaciens	0	0	0	0	1.5e-10	6.28125e-10	1.5e-10	6.28125e-10
Serratia_quinivorans	0	0.00121124	0	0.00121124	0.317311	0.168729	0.36812	0.191194
Spiroplasma_culicicola	0	0	0	0	1.6e-10	6.30588e-10	1.6e-10	6.30588e-10
Sporobacterium_olearium	0	0	0	0	1.7e-10	6.32778e-10	1.7e-10	6.32778e-10
Stomatobaculum_longum	0.901847	0.509753	0.374758	0.0965463	0.879829	0.415131	0.909722	0.429235
Streptomyces_aomiensis	0	0	0	0	1.8e-10	6.34737e-10	1.8e-10	6.34737e-10
Turicibacter_sanguinis	0	0	0	0	1.9e-10	6.365e-10	1.9e-10	6.365e-10
Ureaplasma_felinum	0	0	0	0	2e-10	6.38095e-10	2e-10	6.38095e-10
Wolinella_succinogenes	0.010334	0.0680842	0.00515259	0.0291986	0.0683318	0.0526234	0.074556	0.0599708
