# Supplementary material for: Short-chain fatty acids promote the effect of environmental signals on the gut microbiome and metabolome in mice
Source: Commun Biol. 2022 May 31;5:517. doi: 10.1038/s42003-022-03468-9 (PMC9156677; doi:10.1038/s42003-022-03468-9)
Supplement: Supplementary file 5 — Supplementary Data 3 [file 42003_2022_3468_MOESM5_ESM.xlsx]

## Sheet: Concentrazioni
Conc. µmol/g	Bile Salt 01	Bile Salt 02	Bile Salt 03	Val	Ile	2-Oxoisovalerate	Ethanol	U02	3-H-3-MB	Thr	Acetoin	2-AIB	Ala	Butyrate	Acetate	Propionate	U03	Glutamate	Succinate	U04	TMA 9H	Malonate	Choline	U05	Methanol	Gly	Alpha-Glucose	Alpha-Galactose	Raffinose	Uracil	3-HPA	4-HPA	Tyr	Phe	Hypoxanthine	Formate	Nicotinate
LIM2EE21	1.15145	0.796428	3.55252	3.40406	2.63087	0.265758	9.65972	0.887695	0.379312	6.19335	1.78525	0.474192	3.28364	25.9049	79.5229	31.7838	40.9757	9.69538	1.05981	8.37041	0.695354	2.92258	0.624035	9.63027	4.40187	1.85494	2.2665	4.34651	0.133734	4.26644	8.68973	0.669905	1.41844	2.49238	2.81413	3.37397	0.983003
LIM2EE22	0.816027	2.41616	4.20598	7.81722	5.67518	0.126335	6.47926	0.382293	0.245185	12.669	1.07475	0.646579	7.71417	35.437	224.465	34.1351	18.4653	8.09513	5.42844	4.7925	0.518451	1.56934	0.322271	5.93611	2.44295	4.58835	1.31705	4.79704	0.061139	1.10629	3.34408	0.656387	3.52733	4.10463	0.565258	20.4238	0.524979
LIM2EE23	0.860128	1.50581	3.23936	1.38594	0.885154	0.117938	18.389	0.474271	0.226163	4.15872	0.955097	0.292473	1.3403	13.7361	92.1977	30.3641	21.4792	5.28415	1.82714	5.19416	0.268412	0.709542	0.223178	4.46612	3.58085	1.657	1.35691	2.13823	0.0129827	2.03931	5.34529	0.871754	0.878447	1.21733	0.788091	13.9126	0.497251
LIM2EE24	0.796137	1.25659	3.80654	2.91448	2.74694	0.184464	5.39237	1.29298	0.260344	7.66141	1.88545	0.239702	4.00262	17.7878	105.225	40.8465	12.1651	5.08671	14.1632	7.54456	0.47536	2.20975	0.31537	13.1882	4.83894	2.36391	3.02516	5.04552	0.0525737	4.33024	6.95424	0.874286	1.68438	2.3594	1.47869	9.30482	0.929401
LIM2EE25	1.45214	1.3334	1.90284	5.35209	3.6576	1.36903	16.407	0.616804	0.252664	11.7635	0.920601	1.73153	5.33745	66.4213	119.329	27.2406	8.52876	49.3296	1.68263	5.685	0.665542	0.605341	0.107116	15.8715	3.29025	4.75626	3.25714	8.11452	0.0586071	5.70743	5.90336	0.680601	2.98633	4.2134	8.69832	4.1438	2.67065
LIM2EE26	1.46397	0.438652	2.71559	2.97641	2.26786	0.557218	10.9538	0.731171	0.191865	7.53556	1.56245	1.05614	2.17311	56.3053	120.929	42.602	6.2689	24.7262	4.26739	7.97626	0.584563	1.84919	0.100272	10.3197	2.87638	2.06508	1.69535	5.11801	0.063679	2.55466	7.80171	0.798182	1.59605	2.04926	3.48471	4.24685	1.53441
LIM2EE27	0.545805	0.525241	1.32974	2.25455	1.36538	0.253969	110.306	0.77827	0.158341	4.80858	1.69433	0.223017	3.53925	22.5648	89.8983	32.6341	10.9084	11.0454	2.47605	6.78402	0.350811	1.28656	0.149374	6.73747	2.91901	2.66515	2.26306	3.88567	0.249106	3.81057	6.73643	0.749542	1.47812	1.97973	2.62314	7.69424	1.50304
LIM2EE28	0.578067	0.595502	2.25416	2.83847	2.02376	0.492318	36.453	0.559473	0.14268	6.53848	1.30208	0.885332	1.84353	27.7785	110.898	40.1786	6.09801	15.6595	11.6253	6.74911	0.442638	0.917982	0.0900204	7.09262	2.12206	1.83204	1.3358	3.42053	0.0092656	2.69586	6.5025	1.14915	1.45288	2.01799	2.35189	8.04105	1.11108
LIM2EE29	0.525165	1.07303	1.86651	2.24099	1.35622	0.129725	17.0598	0.416285	0.162078	11.6284	1.15178	0.226094	2.52756	17.4559	108.417	33.7019	7.68465	5.09687	19.6105	5.72302	0.186193	1.19508	0.11367	11.5432	1.88418	2.41244	2.29459	4.5184	0.125825	1.0368	5.39817	0.733541	1.38857	1.59023	0.906094	5.24716	0.72019
LIM2EE30	1.13562	1.49886	2.37339	6.94793	5.51128	0.745485	11.5613	0.581416	0.280788	10.4853	0.744812	1.73578	8.29371	57.9214	120.651	32.2795	6.47727	26.4425	2.9775	7.99271	0.483265	2.5072	0.122096	14.0522	2.35008	3.43431	2.41156	7.40043	0.00619048	5.42344	7.52327	0.618666	2.69901	4.15696	6.69538	2.0148	2.15441
LIM2SE7	3.52591	2.08765	6.21209	3.23388	2.19066	0.88228	19.3678	0.675418	8.84212	6.7722	0.410661	1.36303	1.57882	42.2651	107.745	41.7293	42.3045	39.8858	1.74914	5.27443	0.450986	2.20703	0.272464	7.78499	3.90766	2.80922	2.03461	8.53413	0.206916	5.13569	6.23992	1.48617	1.7031	1.8524	7.42717	2.50613	2.78324
LIM2SE8	2.63	1.71712	3.40151	2.50264	1.51361	0.858419	41.7068	0.667019	4.23057	6.678	1.81503	1.28871	1.9476	36.2145	107.218	35.0974	10.0909	18.4224	1.97972	8.26188	0.410314	1.25118	0.100008	12.3157	3.82297	1.68037	2.77632	7.51602	0.018606	3.64318	8.46871	0.995071	1.12711	1.63073	3.51156	1.84061	1.4345
LIM2SE9	2.43903	1.66896	4.00894	3.31897	2.51245	0.434347	64.867	0.563762	3.72492	7.61449	1.93604	2.66498	1.63363	31.2253	108.934	38.9381	8.73872	20.0174	1.8856	6.93909	0.249602	1.02205	0.0850016	10.6564	3.35489	1.03655	1.54024	5.05411	0.00235745	2.12503	6.18566	0.922101	1.85966	2.35699	3.33159	1.65358	1.65167
LIM2SE10	1.95654	1.27668	4.36403	4.32884	3.07087	0.625642	344.631	0.460879	1.9217	7.50705	0.255538	1.73551	3.12693	52.6184	109.421	45.0806	42.6985	20.2491	1.1716	6.49192	0.630714	3.68064	0.520254	12.5466	4.01219	2.52038	2.56045	10.2025	0.0157341	6.71146	6.47029	0.823162	2.21338	3.18584	7.55741	2.85395	2.59703
LIM2SE11	4.98684	3.09561	10.0001	4.02788	3.06253	0.554999	111.089	0.755975	5.7107	9.19766	1.58907	1.31349	4.84283	39.0613	79.2672	31.7174	12.2128	32.0552	1.63398	3.79427	0.49961	0.905275	0.099516	13.1951	4.17841	2.41271	3.21094	10.0488	0.0098427	6.26271	4.40769	0.671281	1.79436	2.43868	5.74593	4.93275	2.43341
LIM2SE13	2.45711	1.26314	4.19908	3.78826	2.57769	0.450126	109.333	0.653132	0.761312	7.41752	1.96357	1.02491	1.8495	20.4682	51.6894	24.8155	9.99028	14.5676	0.70745	2.97079	0.487937	1.35245	0.109341	17.3449	3.45597	1.8131	3.00329	4.76519	0.013612	3.07491	3.48213	0.828848	1.30951	2.30069	3.27047	2.84487	1.39837
LIM2SE14	4.46415	2.71345	8.29306	4.99306	4.34897	0.583482	120.618	1.91307	1.32132	11.0944	2.61213	0.878523	4.27722	17.0292	54.2676	29.4801	34.7236	15.4477	1.06588	2.42859	0.675434	1.89457	0.382341	13.4315	4.71857	1.95765	2.61088	3.5336	0.113016	4.1112	3.18886	1.95617	1.99151	3.2574	2.77009	3.20154	1.34932
LIM2SE16	2.722	1.36821	5.41229	4.62623	4.22747	0.566571	19.5216	0.72657	0.383478	8.9831	1.9722	1.30533	4.18089	29.063	75.9176	34.3377	9.66249	18.8295	4.59666	3.52461	0.416272	1.10393	0.164988	10.2055	3.92479	2.32768	2.19948	5.16275	0.0225132	3.77844	3.33662	2.26459	2.51267	3.22293	3.26142	2.52107	1.86178
