# Supplementary material for: Short-chain fatty acids promote the effect of environmental signals on the gut microbiome and metabolome in mice
Source: Commun Biol. 2022 May 31;5:517. doi: 10.1038/s42003-022-03468-9 (PMC9156677; doi:10.1038/s42003-022-03468-9)
Supplement: Supplementary file 6 — Supplementary Data 4 [file 42003_2022_3468_MOESM6_ESM.csv]

Group	Pearson_Bile_Salt_01_	Pearson_Bile_Salt_02_	Pearson_Bile_Salt_03	Pearson_Val	Pearson_Ile_	Pearson_2_Oxoisovalerate_	Pearson_Ethanol_	Pearson_U02_	Pearson_3_H_3_MB	Pearson_Thr	Pearson_Acetoin_	Pearson_2_AIB_	Pearson_Ala	Pearson_Butyrate_	Pearson_Acetate_	Pearson_Propionate_	Pearson_U03_	Pearson_Glutamate_	Pearson_Succinate	Pearson_U04_	Pearson_TMA_9H_	Pearson_Malonate_	Pearson_Choline_	Pearson_U05_	Pearson_Methanol_	Pearson_Gly_	Pearson_Alpha_Glucose_	Pearson_Alpha_Galactose_	Pearson_Raffinose_	Pearson_Uracil_	Pearson_3_HPA_	Pearson_4_HPA_	Pearson_Tyr_	Pearson_Phe_	Pearson_Hypoxanthine_	Pearson_Formate_	Pearson_Nicotinate_
Alistipes_senegalensis	0.15664592260919008	0.008893408674428158	-0.01791813550587043	0.6238601812171888	0.6238601812171888	0.8935720885689844	-0.15256277052261175	0.06802219009016229	0.13492508350370297	0.6477006553682515	0.11953614066586721	0.03994128096419497	0.45940173543682167	0.9244240255169736	0.11604242364219468	-0.3622263034619262	0.018171943323632644	0.5897961475177638	-0.15875507152852716	-0.017411852120919225	0.3325346067919872	-0.3125263587930238	-0.0036390795865559183	0.8793881223128225	0.09367925997876811	0.9446787035849759	0.4040099068234712	0.9173449618532936	0.17596764564896653	0.5526389703308263	0.028201181432459407	-0.08629607101600223	0.6682456427878034	0.9406922285713499	0.4579480113840873	0.02740764526653225	0.8951228531445247
Beduini_massiliensis	0.73919807972277	-0.17223814350764097	0.4459656432185705	0.21437774955910405	0.21437774955910405	0.14895288837298792	-0.4249381833778378	-0.3801899836765463	-0.23241221960228173	0.1849488386374003	-0.4367353020800833	0.5504870071890747	0.04161181295227386	0.24886106689420062	0.6174088704203328	0.3666876164829671	-0.4305801468534144	0.44569139475228026	0.05128577154492453	-0.3722311399317662	0.10567188170139635	-0.2867588978257793	-0.4183496783217935	0.057603046514964985	-0.034251623311587376	0.06883525599037282	-0.13224680725485619	0.17096200768110492	-0.4982819509660488	0.28050453183986307	-0.31861313088906945	0.0007658933979374088	0.25532735630718073	0.16536259864183764	0.028330336521096164	0.05939493997551391	0.12737535105735026
Breznakia_pachnodae	-0.5858080364021763	0.06895585440024557	-0.20540462126553696	-0.014137701078575728	-0.014137701078575728	0.08508159932101533	0.1170495028311818	-0.5762961512129029	-0.604380808212541	0.23477977642911302	-0.5289267750617063	0.032741944992139546	0.12237212477028261	0.0665673627264256	0.4548043899410817	0.04205198862410824	-0.6186645698425915	-0.37541866243753363	0.9629875315286796	-0.4731802310496217	-0.9162513700649508	-0.5097757254632859	-0.6050474171796691	0.1998074834021204	-0.9866601599929594	0.17967231344886625	0.06831406264931683	0.14711538618452277	-0.14702137114474848	-0.4706917746307875	-0.514316275431612	0.0691690384588813	0.0647966758435749	0.010795728461779619	-0.03854995026984201	0.0315641131008212	0.1038812630751233
Catabacter_hongkongensis	0.3957673510882204	-0.4888642507586092	0.0975372003621347	-0.17690717630818803	-0.17690717630818803	-0.5349190095220897	-0.040830754345818544	0.09561826825899168	0.006489407976004153	-0.22740968775607076	0.3173609223339693	-0.18938121271016392	-0.31122715654906624	-0.534257718327571	-0.01728246993952341	0.8953984305773935	0.057673421250294066	-0.4313984115339474	0.014194815816338968	0.1396808918489622	0.023625367919592508	0.5526389703155137	0.09543506976736275	-0.5688757454203707	0.08012598017531633	-0.6056864982126483	-0.519026919132329	-0.5271786546638911	0.19908384305333085	-0.4941715242510025	0.16189869295339834	0.1488552155955228	-0.18944437027668024	-0.5837536991593685	-0.44146518187573536	0.13878312747998417	-0.5314073899387248
Enterobacter_cloacae	0.42705505176017067	-0.8964162387208161	-0.4414749325361891	-0.0040487505708237115	-0.0040487505708237115	0.4817536552048916	0.32685418375154074	0.59432676674655	-7.277285685600154e-05	-0.03846596672652586	0.23719699124142235	0.041206521522673505	0.24789276878311192	0.36254725403988913	-0.3551867098517222	0.47284450088765767	-0.15752450299670562	0.15827275081551684	-0.07351666847213781	0.6295253333869849	0.20565411824894658	0.2503030742426854	-0.15090627346029747	0.44213905198665737	0.03937834194589221	0.21764531179027083	0.3660389298363899	0.35188251330886067	0.14005360526337457	0.10142395934351675	0.6636761749069673	0.07008379083136076	0.005381611684456056	0.29380225749761096	0.4872585148643489	-0.5107573624990359	0.4811973600940896
Parasutterella_excrementihominis	-0.06728576866400779	0.24855655668233007	0.2114695482773756	-0.44839710360554935	-0.44839710360554935	-0.5958480646270403	-0.04016422873613654	-0.11152697096179233	-0.04455267085586166	-0.40386197187100925	0.4431528111940113	-0.5014492339791778	-0.9030607507771024	-0.5645860372467668	-0.0913344264292188	-0.17004195054906585	0.23433726267584237	-0.17501532944817316	-0.16676424123260206	-0.26110809493411175	0.012741391633434983	-0.1532977887718265	0.14037136455335614	-0.6060544963706027	0.27093684406349605	-0.5148773218049599	-0.2716613761831815	-0.5843427229141476	0.37106931574735735	-0.11386631025549038	-0.22363747142526413	0.553649565996456	-0.4272502346831829	-0.5384115791102249	-0.3138867047485794	0.6692389897561167	-0.6048321588015947
