# Supplementary material for: Short-chain fatty acids promote the effect of environmental signals on the gut microbiome and metabolome in mice
Source: Commun Biol. 2022 May 31;5:517. doi: 10.1038/s42003-022-03468-9 (PMC9156677; doi:10.1038/s42003-022-03468-9)
Supplement: Supplementary file 7 — Supplementary Data 5 [file 42003_2022_3468_MOESM7_ESM.xlsx]

## Sheet: Figure1A
Group	Status	Richness	Biodiversity
IIEE21	Enriched	49	3.51919173969745
IIEE22	Enriched	45	3.542208856161321
IIEE23	Enriched	48	3.953020278878053
IIEE24	Enriched	55	3.851346509016378
IIEE25	Enriched	49	3.5857436627859673
IIEE26	Enriched	41	3.6233283530090934
IIEE27	Enriched	43	3.830530932967305
IIEE28	Enriched	48	3.5824283508937658
IIEE29	Enriched	50	3.7693154122894637
IIEE30	Enriched	58	3.6855615463568188
IIse10	Standard	65	3.835064288732576
IIse11	Standard	74	4.356246339869636
IIse12	Standard	64	3.798964337666821
IISE13	Standard	62	4.1406846833366355
IISE14	Standard	56	4.154663921713144
IISE15	Standard	73	4.355481213013958
IISE16	Standard	56	3.627584413423919
IIse7	Standard	76	3.877992410069618
IIse8	Standard	67	4.209853725329236
IIse9	Standard	57	3.76525586481336

## Sheet: Figure1D
Species	VIP	FACE_clist	EDGE_clist	FR	FRl_cond	P_KW	Padj_KW	PvalKW_cond	PvalKW_shad	Pval_sign	PadjKW_cond	PadjKW_shad	Padj_sign
Alistipes_senegalensis	1.9217595446705324	Enriched	Standard	688.127817965232	0.9	7.512694073244469e-05	0.0012888459813239729	0.9	1.0	***	0.6	1.0	**
Alistipes_putredinis	1.9187464544167943	Standard	Enriched	2796.872110177676	0.9	7.412694073244469e-05	0.001287845981323973	0.9	1.0	***	0.6	1.0	**
Herbinix_hemicellulosilytica	1.917947532094504	Standard	Enriched	132.12828397349574	0.9	7.712694073244468e-05	0.0012908459813239727	0.9	1.0	***	0.6	1.0	**
Bacteroides_gallinaceum	1.9177453522089918	Enriched	Standard	43.872599490683804	0.9	7.612694073244468e-05	0.0012898459813239728	0.9	1.0	***	0.6	1.0	**
Clostridium_kluyveri	1.710324122908389	Enriched	Standard	424.737137147361	0.9	0.00032537323075879673	0.0018437816409665147	0.9	1.0	***	0.6	1.0	**
Acutalibacter_muris	1.6947356117017245	Standard	Enriched	14.202616384906886	0.6	0.00011254523364623292	0.001286845981323973	0.9	1.0	***	0.6	1.0	**
Oscillibacter_ruminantium	1.6910268945784275	Standard	Enriched	110.11006407178621	0.9	0.00011354523364623292	0.0012918459813239726	0.9	1.0	***	0.6	1.0	**
Enterobacter_cloacae	1.6863957166265704	Enriched	Enriched	0.05709310738080161	0.3	0.0006428854484116768	0.003037106835565631	0.9	1.0	***	0.6	1.0	**
Paludicola_psychrotolerans	1.6863687183443714	Standard	Standard	0.10369579108192939	0.3	0.0006438854484116768	0.003038106835565631	0.9	1.0	***	0.6	1.0	**
Murimonas_intestini	1.5351881133401952	Standard	Enriched	15.790806511011697	0.9	0.001995806569520813	0.005904645509887621	0.6	1.0	**	0.6	1.0	**
Parabacteroides_chartae	1.5331576234939783	Standard	Standard	0.023412530194087428	0.3	0.0019082573973886515	0.005905645509887621	0.6	1.0	**	0.6	1.0	**
Beduini_massiliensis	1.5205935558028887	Enriched	Enriched	0.16109202030952888	0.3	0.0019072573973886516	0.0059016455098876205	0.6	1.0	**	0.6	1.0	**
Akkermansia_muciniphila	1.5203132194601403	Standard	Standard	0.04997195486408386	0.3	0.0019062573973886517	0.00590064550988762	0.6	1.0	**	0.6	1.0	**
Cuneatibacter_caecimuris	1.4489798236807374	Standard	Enriched	6.364894114756107	0.6	0.0017909202489868204	0.005902645509887621	0.6	1.0	**	0.6	1.0	**
Oscillibacter_valericigenes	1.3748891719411855	Standard	Enriched	8.066702388576234	0.6	0.0001580522842307523	0.0013444444159613942	0.9	1.0	***	0.6	1.0	**
Pseudoflavonifractor_capillosus	1.365618625925966	Standard	Standard	0.07006745819669656	0.3	0.005175294762573181	0.013535386302114472	0.6	1.0	**	0.3	1.0	*
Anaerocolumna_aminovalerica	1.3617377282269387	Standard	Enriched	8.491406365205961	0.6	0.0001570522842307523	0.0013434444159613943	0.9	1.0	***	0.6	1.0	**
Parasutterella_excrementihominis	1.3493015415075866	Enriched	Standard	10.26277365049396	0.6	0.00021318287122257907	0.0014506435243135376	0.9	1.0	***	0.6	1.0	**
Kineothrix_alysoides	1.3450023912361515	Standard	Enriched	4.18018222279271	0.3	0.00021218287122257907	0.0014496435243135377	0.9	1.0	***	0.6	1.0	**
Flintibacter_butyricus	1.341786933698387	Standard	Enriched	3.638318196074964	0.3	0.0002851180836316128	0.0017625481533590608	0.9	1.0	***	0.6	1.0	**
Agathobacter_ruminis	1.3250440514507111	Standard	Enriched	24.23887094985065	0.9	0.005555297789693249	0.013991120359227442	0.6	1.0	**	0.3	1.0	*
Breznakia_pachnodae	1.3067366536363754	Enriched	Standard	7.081174724691435	0.6	0.002593445588143144	0.007348095833072241	0.6	1.0	**	0.6	1.0	**
Catabacter_hongkongensis	1.2962002094366565	Enriched	Standard	23.01851665798456	0.9	0.0011323536315035036	0.004608180392568717	0.6	1.0	**	0.6	1.0	**
Barnesiella_intestinihominis	1.2901896726111601	Enriched	Standard	5.343347641308657	0.6	0.0006697294490218304	0.003036106835565631	0.9	1.0	***	0.6	1.0	**
Hydrogenoanaerobacterium_saccharovorans	1.2691395488190005	Standard	Enriched	3.873626286173437	0.3	0.006866004558361617	0.01667458249887821	0.6	1.0	**	0.3	1.0	*
Pseudoclostridium_thermosuccinogenes	1.2498318368510144	Enriched	Standard	2.691080221068535	0.3	0.0011520450981421793	0.004609180392568717	0.6	1.0	**	0.6	1.0	**
Marvinbryantia_formatexigens	1.2254888269854993	Standard	Enriched	4.7239625442804005	0.3	0.0019397281129030423	0.005903645509887621	0.6	1.0	**	0.6	1.0	**
Cohaesibacter_haloalkalitolerans	1.2126495220782092	Standard	Standard	0.06875155816131781	0.3	0.013006048413295859	0.021584958344002883	0.3	1.0	*	0.3	1.0	*
Clostridium_aestuarii	1.2124026128532064	Standard	Standard	0.05821001891082097	0.3	0.01300404841329586	0.02158295834400288	0.3	1.0	*	0.3	1.0	*
Desulfonatronum_lacustre	1.2057100134658882	Standard	Standard	0.36241827564226176	0.3	0.013007048413295858	0.021585958344002884	0.3	1.0	*	0.3	1.0	*
Prevotellamassilia_timonensis	1.2033889684649393	Standard	Standard	1.0088900608942413	0.3	0.013012048413295854	0.02159295834400289	0.3	1.0	*	0.3	1.0	*
Micropruina_glycogenica	1.2033119773981547	Standard	Standard	0.44079210910969324	0.3	0.013010048413295856	0.021588958344002887	0.3	1.0	*	0.3	1.0	*
Blautia_hominis	1.2029168425547816	Standard	Standard	0.018426496449439427	0.3	0.01300304841329586	0.02158195834400288	0.3	1.0	*	0.3	1.0	*
Bacteroides_acidifaciens	1.202684706714236	Standard	Standard	0.2887495694323474	0.3	0.013002048413295862	0.02158095834400288	0.3	1.0	*	0.3	1.0	*
Clostridium_sphenoides	1.2025936058743827	Standard	Standard	0.1828344734773482	0.3	0.01300504841329586	0.021583958344002882	0.3	1.0	*	0.3	1.0	*
Parabacteroides_gordonii	1.2023396654058158	Standard	Standard	0.22911347832929127	0.3	0.013011048413295855	0.02159095834400289	0.3	1.0	*	0.3	1.0	*
Gemmiger_formicilis	1.2020653080339085	Standard	Standard	0.01740312881204503	0.3	0.013009048413295856	0.021587958344002886	0.3	1.0	*	0.3	1.0	*
Flavobacterium_phocarum	1.2016371222105564	Standard	Standard	0.12066060518387352	0.3	0.013008048413295857	0.021586958344002885	0.3	1.0	*	0.3	1.0	*
Neglecta_timonensis	1.1669027802106284	Enriched	Standard	14.223887946838657	0.6	0.01300730613969631	0.021589958344002888	0.3	1.0	*	0.3	1.0	*
Peptoanaerobacter_stomatis	1.15769587712419	Standard	Enriched	44.78851768341066	0.9	0.010314133248478345	0.02159195834400289	0.3	1.0	*	0.3	1.0	*
Ruminiclostridium_sufflavum	1.1524396663210867	Standard	Enriched	3.2069480740316547	0.3	0.026481566359748757	0.039146663314411204	0.3	1.0	*	0.3	1.0	*
Peptoniphilus_phoceensis	1.1415797189826382	Enriched	Standard	36.1186572684627	0.9	0.021101057281082296	0.03336911383985106	0.3	1.0	*	0.3	1.0	*
Ruminococcus_faecis	1.0901257047088244	Standard	Enriched	10.12005516791144	0.6	0.041342886646123476	0.05111584167157084	0.3	1.0	*	0.2	0.3
Bacteroides_mediterraneensis	1.0749653574588758	Enriched	Standard	2.8050374606691197	0.3	0.02334220201289096	0.036074312201740566	0.3	1.0	*	0.3	1.0	*
Saccharofermentans_acetigenes	1.046667644316328	Standard	Standard	0.12911331474522414	0.3	0.030570457632885458	0.0432234247712219	0.3	1.0	*	0.3	1.0	*
Parabacteroides_distasonis	1.0453325055913394	Enriched	Standard	1.658208865325338	0.3	0.01910992220684442	0.030939874049176683	0.3	1.0	*	0.3	1.0	*
Pseudomonas_helleri	1.0149220622674995	Standard	Enriched	3.0043020774586857	0.3	0.09954497203419421	0.09670082997607436	0.2	0.3		0.2	0.3
Agathobaculum_desmolans	1.0124865381292267	Enriched	Standard	1.289491520267278	0.3	0.15371000698253326	0.1323073477824337	0.2	0.3		0.2	0.3
Clostridium_herbivorans	1.0014885279701446	Enriched	Standard	18.74474378346649	0.9	0.045097987491227516	0.054761841953633414	0.3	1.0	*	0.2	0.3

## Sheet: Figure1F
RELATIVE ABUNDANCE
Group	Status	Bacteroides_gallinaceum	Alistipes_senegalensis	Parasutterella_excrementihominis	Clostridium_kluyveri	Enterobacter_cloacae	Barnesiella_intestinihominis	Beduini_massiliensis
IIEE21	Enriched	0.552466	3.314797	13.262821	0.210809	0.101770	5.397448	0.000000
IIEE22	Enriched	0.333490	3.781118	15.166745	0.394551	0.000000	2.296853	0.549554
IIEE23	Enriched	0.648067	0.823814	15.586555	0.296573	0.000000	2.032074	0.010984
IIEE24	Enriched	0.280105	3.908253	10.406152	0.089845	0.018497	8.741379	0.031710
IIEE25	Enriched	0.225070	2.489550	11.685269	0.160764	0.096459	2.048597	0.252630																																				NaN
IIEE26	Enriched	0.694489	3.102899	3.924817	0.165658	0.108315	2.274610	0.700860																																				NaN
IIEE27	Enriched	0.626751	3.310721	9.615101	0.405545	0.095856	4.151305	0.000000																																				NaN
IIEE28	Enriched	0.191245	2.287859	12.069698	0.417906	0.084998	0.545403	0.028333																																				NaN
IIEE29	Enriched	0.334663	1.797093	6.830789	0.000000	0.022922	2.768991	0.000000																																				NaN
IIEE30	Enriched	0.136871	1.379238	2.121499	0.063171	0.042114	1.321331	0.036850																																				NaN
IIse10	Standard	0.000000	0.000000	2.207876	0.000000	0.0	0.911556	0.0																																				NaN
IIse11	Standard	0.000000	0.000000	0.566251	0.000000	0.0	0.466483	0.0																																				NaN
IIse12	Standard	0.091702	0.000000	0.814840	0.000000	0.0	0.555454	0.0																																				NaN
IISE13	Standard	0.000000	0.000000	1.263890	0.000000	0.0	0.326505	0.0																																				NaN
IISE14	Standard	0.000000	0.000000	0.610813	0.000000	0.0	0.545833	0.0																			NaN
IISE15	Standard	0.000000	0.000000	0.337989	0.000000	0.0	0.450652	0.0																			NaN
IISE16	Standard	0.000000	0.000000	0.592885	0.000000	0.0	0.503482	0.0																			NaN
IIse7	Standard	0.000000	0.038068	1.015712	0.005191	0.0	0.588317	0.0																			NaN
IIse8	Standard	0.000000	0.000000	1.126613	0.000000	0.0	1.192114	0.0																			NaN
IIse9	Standard	0.000000	0.000000	1.272317	0.000000	0.0	0.369382	0.0																			NaN
																											NaN
																												NaN
																												NaN
PREVALENCE
Species	Enriched	Standard
Alistipes_senegalensis	100.0	10.0
Bacteroides_gallinaceum	100.0	10.0
Clostridium_kluyveri	90.0	10.0
Beduini_massiliensis	70.0	0.0
Barnesiella_intestinihominis	100.0	100.0
Enterobacter_cloacae	80.0	0.0
Parasutterella_excrementihominis	100.0	100.0
