# Supplementary material for: Short-chain fatty acids promote the effect of environmental signals on the gut microbiome and metabolome in mice
Source: Commun Biol. 2022 May 31;5:517. doi: 10.1038/s42003-022-03468-9 (PMC9156677; doi:10.1038/s42003-022-03468-9)
Supplement: Supplementary file 8 — Supplementary Data 6 [file 42003_2022_3468_MOESM8_ESM.xlsx]

## Sheet: F3
TIME			DISTANCE			ENTRIES				nort			Qpcr																				dcx				LTP	mean EE	sem EE	mean SCFA	sem SCFA	mean SE	sem SE		PPR	SE 20 ms	SE 50 ms	SE 70 ms	SE 100 ms
SE	SCFA	EE	SE	SCFA	EE	SE	SCFA	EE		SE	SCFA	EE	bdnf	SE	SCFA	EE	ngf	SE	SCFA	EE	egf	SE	SCFA	EE	igf	SE	SCFA	EE	vegfa	SE	SCFA	EE	SE	SCFA	EE			1.04435	0.05385	0.99317	0.01127	1.00065	0.00944			1.0738	1.1095	1.089	1.0624
39.7	43.8	210	30.515	25.41	22.869	70	35	54		0.24	0.29	0.2		1.101	1.839	2.469		1.261	1.27	1.469		1.474	1.352	2.121		1	1.153	1.193		0.888	1.213	1.23	677	580	743			0.98987	0.02466	1.00026	0.01129	1.00822	0.01003			1.0693	1.1299	1.1288	1.0936
42.9	45.5	140	30.817	27.002	30.235	33	42	84		0.2	0.51	0.45		0.873	1.562	2.547		1.129	1.223	2.594		1.357	1.886	3.182		1.087	1.091	1.193		1.124	1.336	1.251	534	856	753			1.00114	0.02182	0.98617	0.01214	1.00827	0.0085			1.0143	0.9362	0.9478	0.8797
42.6	78.1	41.8	30.429	21.352	25.894	32	36	31		0.18	0.29	0.37		0.982	1.59	3.326		1.214	1.257	3.422		1.424	1.591	6.364		0.966	1.079	1.67		1	1.5	3.715	517	803	758			0.99873	0.01434	0.9982	0.00625	1.00189	0.01069			1.0969	1.0516	1.026	1.0106
31.9	45.2	69.8	37.204	20.403	27.58	35	23	59		0.07	1	0.52		1.06	1.52			0.973	1.485	2.78		0.473	1.723	2.969		0.865	1.157	1.729		0.978	1.286	3.725	716	948	778			1.00214	0.01003	0.98873	0.01074	1.00172	0.0059			1.2333	1.2424	1.1902	1.1407
39.4	72.7	55.3	28.141	23.958	25.775	27	45	46		0.287	0.25	0.28			1.734			0.856	1.439	2.78		0.742	1.469	3.074		1.102	1.181			1.104	1.562							1.00448	0.01093	1.00846	0.00602	0.99281	0.00837			1.1819	1.1325	1.1005	1.0856
47.8	57	91	32.362	28.976	42.045	37	48	65		0.02								0.695	1.253								1.454			0.837	1.408							1.00313	0.00817	1.01612	0.00794	1.00251	0.00401			1.0409	0.991	0.972	0.9231
30.5		76.4	28.89		34.085	33		46		0.17									1.091												1.405							1.01783	0.00434	1.00465	0.00444	1.00151	0.00712			1.233	1.0825	1.1094	1.0857
23.7		129.3	29.533		27.561	20		65		0.05																					1.28							1.00719	0.00433	1.00279	0.00635	1.01207	0.00464			0.9613	0.9526	0.9586	0.9276
28.2			28.768			40																																1.01438	0.0083	1.01144	0.00564	1.01342	0.00449			0.9811	1.0473	1.0408	1.0193
																																						1.50605	0.02841	1.4244	0.08329	1.46725	0.07498			1.1982	1.2275	1.1602	1.0914
																																						2.06891	0.23133	1.71869	0.05766	1.70966	0.10596			1.0668	0.961	0.9387	0.9499
																																						1.84001	0.16936	1.58338	0.04945	1.55162	0.0737			1.1306	1.126	1.0856	1.0713
																																						1.72292	0.14387	1.51307	0.04624	1.41848	0.0577			1.0918	1.0532	0.9941	0.925
																																						1.59604	0.11401	1.4498	0.03914	1.37463	0.05122			1.122	1.0655	1	0.9905
																																						1.54461	0.08377	1.40266	0.03558	1.3462	0.04971			1.1546	1.1342	1.1304	1.0842
																																						1.48472	0.07991	1.3734	0.03235	1.30629	0.04295			1.0737	1.0355	1.026	0.9906
																																						1.46576	0.07893	1.34001	0.03242	1.31905	0.04449			1.0471	0.9592	0.9682	0.9635
																																						1.44401	0.08089	1.34372	0.03519	1.28837	0.03982			1.1877	1.1322	1.1282	1.064
																																						1.44217	0.08067	1.30713	0.02257	1.27673	0.03651			1.1884	1.1732	1.1936	1.1625
																																						1.4065	0.07272	1.32144	0.0311	1.26069	0.03466			1.1209	1.0885	1.042	1.0296
																																						1.3806	0.05517	1.29904	0.02434	1.2838	0.03193			1.0936	1.0377	1.0241	0.9873
																																						1.40166	0.04506	1.30793	0.02194	1.26037	0.02616			1.0663	1.1019	1.0634	1.03
																																						1.39749	0.05523	1.29931	0.02118	1.2471	0.02245			1.2619	1.2839	1.2857	1.2431
																																						1.39478	0.05235	1.30477	0.02296	1.27304	0.02928			1.0806	0.9338	0.8845	0.8918
																																						1.38089	0.0673	1.29998	0.0219	1.25346	0.03193			1.0238	1.0881	1.113	1.0188
																																						1.38156	0.05491	1.29553	0.01784	1.28047	0.03603			1.0927	1.0535	0.9975	0.9805
																																						1.36965	0.04713	1.31437	0.0201	1.26734	0.03155			1.2507	1.1854	1.179	1.1217
																																						1.37966	0.05131	1.29924	0.0203	1.27384	0.03371			1.1989	1.2086	1.153	1.1085
																																						1.37255	0.05006	1.29217	0.01852	1.25875	0.0294			1.093	1.0922	1.1002	1
																																						1.36975	0.05088	1.29862	0.01882	1.24262	0.0277			1.0387	1.025	1.0025	0.953
																																						1.38728	0.05658	1.28175	0.01897	1.26234	0.03379			1.2234	1.2046	1.1996	1.1536
																																						1.37333	0.0599	1.27498	0.02074	1.26413	0.03131			1.1155	1.1874	1.1886	1.0822
																																						1.38183	0.0462	1.26961	0.02149	1.27339	0.03736			1.2266	1.1765	1.2127	1.127
																																						1.36652	0.04415	1.27059	0.01851	1.27351	0.03298			1.3321	1.305	1.2573	1.1911
																																						1.37878	0.05677	1.26937	0.01957	1.27591	0.03544
																																						1.36504	0.052	1.27489	0.01558	1.27546	0.03113
																																						1.35998	0.04938	1.27849	0.02182	1.28168	0.03406
																																						1.36459	0.05035	1.2917	0.02278	1.28838	0.03014
																																						1.36283	0.04679	1.27973	0.02372	1.27018	0.03123
																																						1.39101	0.05445	1.27973	0.01989	1.26055	0.03692
																																						1.3847	0.04379	1.28757	0.02823	1.27821	0.03298
																																						1.38578	0.04303	1.28373	0.02283	1.27663	0.03736
																																						1.37981	0.05826	1.2851	0.017	1.3027	0.03928
																																						1.4033	0.05096	1.28281	0.01707	1.29825	0.03525
																																						1.39274	0.04996	1.28238	0.01468	1.30778	0.03219
																																						1.38672	0.04364	1.29216	0.01278	1.28181	0.03796
																																						1.41223	0.06594	1.29789	0.016	1.2757	0.03614
																																						1.39642	0.0614	1.29379	0.02203	1.26816	0.03285
																																						1.39496	0.05973	1.2817	0.01912	1.27636	0.03078
																																						1.39342	0.05487	1.28079	0.02462	1.2806	0.04468
																																						1.41104	0.07692	1.27089	0.02214	1.29049	0.04184
																																						1.42312	0.06216	1.28289	0.0276	1.29056	0.04459
																																						1.42693	0.07546	1.27799	0.03275	1.27177	0.05065
																																						1.43745	0.06328	1.28527	0.02785	1.27467	0.04537
																																						1.44127	0.06903	1.2754	0.02995	1.2773	0.04646
																																						1.42271	0.06507	1.26187	0.02939	1.28189	0.04683
																																						1.43319	0.06706	1.26504	0.03259	1.26095	0.03954
																																						1.43643	0.07975	1.26436	0.03381	1.27302	0.05486
																																						1.44662	0.07408	1.27909	0.03785	1.26251	0.04481
																																						1.42456	0.06524	1.28384	0.03891	1.29075	0.0379
[truncated: 14 more columns]

## Sheet: F4 serum
Acetate cont	Acetate scfa		Formate cont	Formate scfa
129.591	252.463		81.4429	133.126
99.2675	88.035		96.0214	134.684
71.1414	141.863		122.536	140.405
112.469	112.742		107.395	858.031
94.3072	88.4734		104.472	549.903
93.2239	83.2894		88.1326	1046.58
